# Supplementary material for: From Structure to Strength: Analyzing the Impact of Sulfuric Acid on Pig Bone Demineralization Through FTIR, LIBS, and AAS
Source: Int J Mol Sci. 2024 Nov 14;25(22):12250. doi: 10.3390/ijms252212250 (PMC11594744; doi:10.3390/ijms252212250)
Supplement: Supplementary file 1 [file ijms-25-12250-s001.zip]

Archive with 1 entries (1 files):
- ijms-3267956-supplementary.pdf
